# Supplementary material for: Introgression of Herbicide-Resistant Gene from Genetically Modified Brassica napus L. to Brassica rapa through Backcrossing
Source: Plants (Basel). 2024 Oct 13;13(20):2863. doi: 10.3390/plants13202863 (PMC11510986; doi:10.3390/plants13202863)
Supplement: Supplementary file 1 [file plants-13-02863-s001.zip]

Archive with 2 entries (2 files):
- plants-3160197-supplementary/3 Supplementary Figures.pptx
- plants-3160197-supplementary/4 Supplementary Table.xlsx
