# Supplementary material for: Introgression of Herbicide-Resistant Gene from Genetically Modified Brassica napus L. to Brassica rapa through Backcrossing
Source: Plants (Basel). 2024 Oct 13;13(20):2863. doi: 10.3390/plants13202863 (PMC11510986; doi:10.3390/plants13202863)
Supplement: Supplementary file 1 [file plants-13-02863-s001.zip › plants-3160197-supplementary/4 Supplementary Table.xlsx]

## Sheet: Table S1
Table S1.	Ten different morphological differences among parental, F1 hybrid and backcross progenies (BC1, BC2, BC3)
Cross Combination	Generation	Plant height	Panicle length	No. of Branches - 1	No. of Branches - 2	Flower			Filament Length - Short	Filament Length - Long	Style Length
		(cm)	(cm)			Length	Width	Diagonal
						(mm)	(mm)	(mm)
YS	Parental	109	106	5	3	15.2±0.4	16.8±0.8	18.9±0.9	7.4±0.5	9.2±0.5	8.4±0.9
TG	Transgenic	133	132	5	7	13.5±1.4	16.0±1.2	17.8±1.0	7.8±0.3	9.3±0.6	7.9±0.6
JK	Parental	50	50	7	0	14.1±0.3	15.9±0.7	18.0±0.8	6.1±0.3	7.9±0.5	6.8±0.4
JKF1	F1 hybrid	135	133	6	0	13.3±0.6	15.3±0.7	16.8±0.9	7.5±0.5	9.7±0.4	8.4±1.3
JKBC1-1	BC1 hybrid	75	74	10	22	12.2±1.2	13.4±1.1	15.6±1.0	3.2±0.3	4.5±0.5	7.9±0.7
JKBC1-2	BC1 hybrid	70	66	5	11	11.6±0.6	12.9±1.0	14.8±0.9	5.5±0.2	8.5±2.2	8.7±1.2
JKBC1-3	BC1 hybrid	70	63	9	20	12.7±0.8	15.4±1.1	17.1±0.7	5.1±0.5	7.2±0.4	9.4±1.2
JKBC1-4	BC1 hybrid	60	57	6	0	12.2±1.0	12.8±0.9	15.0±0.9	5.5±0.4	7.4±0.3	6.8±0.2
JKBC1-5	BC1 hybrid	80	79	7	15	11.1±0.6	12.3±1.2	14.3±0.8	2.7±0.3	4.8±1.6	8.2±0.5
JKBC1-6	BC1 hybrid	63	57	4	9	10.7±0.6	11.9±0.9	13.4±1.0	5.2±0.4	7.6±0.2	6.4±0.3
JKBC1-7	BC1 hybrid	80	73	5	10	11.4±0.6	12.9±0.4	14.7±0.5	4.6±0.3	6.2±0.9	7.7±0.4
JKBC1-8	BC1 hybrid	75	72	10	22	10.1±1.2	13.1±0.8	14.8±1.0	6.2±1.0	8.2±1.1	9.3±0.6
JKBC1-9	BC1 hybrid	74	70	6	10	9.5±0.9	11.6±0.9	13.0±1.2	4.2±0.3	6.0±0.5	6.2±0.8
JKBC1-10	BC1 hybrid	110	101	9	8	10.0±0.1	13.0±0.6	15.0±0.5	5.6±0.3	7.9±0.1	6.8±0.1
JKBC1-11	BC1 hybrid	107.5	103.5	6	22	9.9±0.4	11.6±1.0	13.0±0.7	5.3±0.9	7.3±0.7	6.7±0.9
JKBC1-12	BC1 hybrid	94	93	4	8	9.7±0.8	10.5±0.5	12.6±1.0	2.3±0.3	3.3±0.4	6.7±0.6
JKBC1-13	BC1 hybrid	251	191	5	11	12.7±0.9	14.2±0.4	16.7±1.3	6.7±0.2	8.1±0.2	7.0±0.3
JKBC1-14	BC1 hybrid	83	82	4	10	10.5±1.0	11.7±0.9	6.0±0.5	4.8±1.1	7.0±0.7	7.7±0.7
JKBC1-15	BC1 hybrid	115	110	5	0	12.5±0.6	15.0±0.4	16.6±0.2	8.0±0.2	8.7±0.2	8.3±0.6
JKBC1-16	BC1 hybrid	66	62	5	11	9.1±0.7	10.6±0.9	12.4±0.5	4.3±1.2	6.7±1.7	7.9±0.4
JKBC1-17	BC1 hybrid	95	85	3	7	10.8±0.9	13.3±0.7	15.5±0.8	6.5±0.3	8.7±0.8	8.1±0.6
JKBC1-18	BC1 hybrid	64	63	3	6	8.1±1.3	11.9±0.7	12.9±1.3	4.6±0.4	6.5±0.3	6.5±0.5
JKBC1-19	BC1 hybrid	90	80	8	15	11.1±0.4	13.2±1.3	14.6±1.0	5.1±0.4	7.7±0.3	8.3±0.4
JKBC1-20	BC1 hybrid	125	116	4	10	10.9±0.9	12.8±1.4	15.0±1.3	5.3±1.2	7.8±1.8	9.3±1.4
JKBC1-21	BC1 hybrid	47	46	3	4	12.0±0.9	14.0±0.6	15.8±0.7	5.6±0.5	7.4±0.4	8.1±0.8
JKBC1-22	BC1 hybrid	155	150	4	9	13.0±0.7	14.7±0.4	16.2±0.9	5.1±1.2	7.3±1.2	7.2±0.7
JKBC1-23	BC1 hybrid	46	45	4	7	10.7±1.0	11.5±0.7	13.6±0.8	2.7±0.7	4.3±0.8	6.1±0.8
JKBC1-24	BC1 hybrid	144	144	4	9	12.2±1.0	13.5±0.8	15.2±0.4	6.2±0.6	8.5±1.3	8.8±1.1
JKBC1-25	BC1 hybrid	92	90	4	8	10.4±0.4	12.2±0.9	14.0±1.1	6.0±0.3	7.5±0.4	6.9±0.5
JKBC1-26	BC1 hybrid	119	113	4	10	9.2±1.3	10.5±1.3	12.2±1.5	5.8±1.0	8.2±0.6	6.9±1.0
JKBC1-27	BC1 hybrid	98	94	6	9	12.6±0.7	13.9±0.5	15.5±0.7	6.8±0.2	8.3±0.4	7.0±0.2
JKBC1-28	BC1 hybrid	80	79	5	10	11.3±0.5	12.8±0.8	14.7±0.8	5.0±0.2	6.0±0.3	6.4±0.5
JKBC1-29	BC1 hybrid	38	37	3	6	12.0±0.7	15.2±0.2	16.8±0.9	5.1±0.4	8.0±0.3	6.4±0.6
JKBC1-30	BC1 hybrid	103	102	4	0	14.5±0.5	15.3±0.7	16.6±1.3	8.6±0.2	9.1±0.2	7.5±0.6
JKBC1-31	BC1 hybrid	107	102	3	6	11.4±2.0	13.0±1.5	14.4±1.8	2.7±1.9	3.4±1.4	6.9±0.8
JKBC1-32	BC1 hybrid	48	48	8	8	12.5±0.4	14.4±0.5	16.3±0.7	4.9±0.2	7.3±0.2	7.7±0.8
JKBC1-33	BC1 hybrid	94	94	12	6	12.1±0.8	13.5±1.1	15.4±1.0	5.3±0.1	7.9±0.3	7.0±0.8
JKBC1-34	BC1 hybrid	60	59	14	30	13.5±0.7	16.0±0.6	17.6±1.0	5.7±0.3	7.8±0.3	8.1±0.8
JKBC1-35	BC1 hybrid	48	47	2	0	10.0±1.4	11.3±1.7	12.4±1.8	4.9±0.6	6.7±0.8	6.6±1.2
JKBC1-36	BC1 hybrid	61	60	8	0	10.9±0.3	14.2±0.5	16.0±1.1	4.6±0.2	7.5±0.1	7.5±0.4
JKBC1-37	BC1 hybrid	97	85	4	6	13.4±1.1	16.7±1.3	18.5±1.9	7.1±0.8	9.5±0.7	8.5±0.6
JKBC1-38	BC1 hybrid	86	80	5	7	10.9±1.0	13.3±1.2	15.2±1.2	5.6±0.9	8.3±0.6	7.4±0.5
JKBC1-39	BC1 hybrid	64	61	3	5	14.0±1.1	16.0±1.6	17.5±1.8	7.6±0.5	9.9±0.3	9.3±0.7
JKBC1-40	BC1 hybrid	97	94	7	3	12.2±1.2	15.1±0.6	16.8±0.5	5.9±0.4	7.7±0.4	9.2±1.0
JKBC1-41	BC1 hybrid	57	55	4	5	12.1±0.7	14.8±1.3	16.4±1.3	6.1±0.5	7.8±0.8	7.2±1.1
JKBC1-42	BC1 hybrid	72	71	5	13	12.4±0.6	13.8±0.8	16.3±1.0	4.1±0.6	5.8±0.6	8.2±1.1
JKBC1-43	BC1 hybrid	80	78	7	0	12.8±0.6	14.3±1.0	15.9±1.1	5.5±0.1	7.8±0.4	7.3±1.2
JKBC1-44	BC1 hybrid	57	55	4	8	8.2±0.4	9.6±1.0	11.7±0.7	4.6±1.2	6.6±1.3	5.6±1.3
JKBC1-45	BC1 hybrid	77	75	6	8	10.7±1.1	13.5±0.9	14.9±1.2	6.8±0.7	9.1±0.4	7.7±0.4
JKBC1-46	BC1 hybrid	83	77	4	8	12.8±0.6	15.8±0.5	18.1±0.7	5.5±0.3	6.8±0.4	9.5±0.4
JKBC1-47	BC1 hybrid	81	78	5	12	12.4±0.4	14.0±0.9	16.2±1.0	5.1±0.7	7.3±0.6	7.3±1.1
JKBC1-48	BC1 hybrid	45	44	4	10	11.9±0.1	12.8±0.4	14.7±0.7	4.6±0.2	6.9±0.4	6.5±0.0
JKBC1-49	BC1 hybrid	105	96	5	3	12.7±0.7	16.0±0.7	17.5±0.5	7.2±0.1	8.8±0.3	7.3±0.6
JKBC1-50	BC1 hybrid	89	84	18	0	12.6±0.6	15.1±0.9	17.0±0.9	7.5±0.2	8.7±0.3	9.1±0.9
JKBC1-51	BC1 hybrid	75	74	4	12	12.5±0.6	14.9±0.8	16.5±1.0	5.4±0.3	7.5±0.4	7.2±1.2
JKBC1-52	BC1 hybrid	70	70	4	8	12.3±0.5	14.5±0.8	16.5±0.3	4.8±0.5	7.3±0.3	7.3±0.7
JKBC2-1	BC2 hybrid	73	50	7	3	10.8±0.4	12.6±0.5	15.2±0.5	4.9±0.2	7.1±0.1	7.1±0.2
JKBC2-2	BC2 hybrid	37	34	6	1	6.2±0.7	7.2±0.5	8.4±0.7	3.8±0.3	4.3±0.1	4.8±0.3
JKBC2-3	BC2 hybrid	73	53	6	3	10.8±1.2	12.8±1	14.8±1.3	4.7±0.4	6.9±0.3	6.5±0.6
JKBC2-4	BC2 hybrid	70	62	5	8	10.6±0.7	11.5±0.9	13.6±1.1	5.1±0.4	7.3±0.2	6.8±1.2
JKBC2-5	BC2 hybrid	73	48	5	0	10.6±0.6	13.3±0.6	15±0.1	4.6±0.2	6.8±0.3	7.3±0.9
JKBC2-6	BC2 hybrid	68	48	6	13	11.3±0.7	12.7±0.8	14.8±1	4.4±0.5	6.8±0.2	7.2±0.4
JKBC2-7	BC2 hybrid	60	40	5	8	11.4±0.4	13.1±1.1	15.2±1.2	4.6±0.3	6.8±0.5	7.5±0.4
JKBC2-8	BC2 hybrid	60	47	6	11	11.1±0.9	12.6±0.5	14.7±0.6	4.5±0.2	6.8±0.3	7.2±0.6
JKBC2-9	BC2 hybrid	78	55	6	16	11.8±0.8	12.9±0.2	14.8±0.5	4.7±0.3	7.2±0.3	6.9±0.5
JKBC2-10	BC2 hybrid	60	37	8	3	11±0.8	12.7±0.8	14.7±0.6	4.8±0.3	6.7±0.2	7.1±0.5
JKBC2-11	BC2 hybrid	79	49	6	0	11.2±0.5	12.2±0.1	14.5±0.4	4.6±0.1	7.1±0.3	6.7±0.6
JKBC2-12	BC2 hybrid	76	55	7	2	10.6±0.3	12.8±0.9	15.1±0.5	4.5±0.2	7.1±0.2	8.5±0.7
JKBC2-13	BC2 hybrid	58	51	4	2	9.3±0.4	9.9±0.8	12.3±1.3	4.1±0.2	7.2±0.3	6.2±0.6
JKBC2-14	BC2 hybrid	64	45	6	1	11.3±0.4	12.9±0.5	15±0.3	4.4±0.1	7±0.4	6.9±0.4
JKBC2-15	BC2 hybrid	67	45	6	0	11.3±0.3	12.6±0.5	14.7±0.8	4.8±0.1	7.4±0.4	6.9±0.7
JKBC2-16	BC2 hybrid	57	36	6	0	11.1±0.7	12.6±1	14.7±0.7	4.8±0.2	7.3±0.2	7.2±0.8
JKBC2-17	BC2 hybrid	71	50	6	4	10.9±0.2	12.1±0.2	14.5±0.4	4.9±0.1	7.4±0.3	6.7±0.5
JKBC2-18	BC2 hybrid	72	42	5	0	10.8±0.7	11.5±0.6	13.9±0.3	4.9±0.3	7.6±0.2	8.1±0.9
JKBC2-19	BC2 hybrid	54	41	4	2	10.2±0.4	10.8±0.5	13.5±0.4	4.5±0.3	7.6±0.3	6.3±0.4
JKBC2-20	BC2 hybrid	80	68	7	6	11±0.3	13.1±0.6	15.2±0.2	4.7±0.1	6.9±0.3	7.1±0.3
JKBC2-21	BC2 hybrid	68	50	6	4	10.6±0.4	12.5±0.3	14.4±0.6	4.4±0.2	7±0.2	7.2±0.2
JKBC2-22	BC2 hybrid	90	70	6	8	10.7±0.6	12±0.2	14.2±0.3	4.7±0.1	7.3±0.3	7.1±0.5
JKBC2-23	BC2 hybrid	56	54	4	8	10±0.9	11.1±0.6	13.1±0.5	3.9±0.5	6.3±0.3	7.4±0.6
JKBC2-24	BC2 hybrid	80	68	10	5	11.9±0.5	12.9±0.6	15.2±0.5	4.5±0.2	6.9±0.3	7.2±0.6
JKBC2-25	BC2 hybrid	45	37	8	3	11.7±0.7	13±0.3	15.5±0.3	4.2±0.2	6.3±0.4	6.9±0.5
JKBC2-26	BC2 hybrid	73	58	7	6	12±0.8	13.5±0.7	15.5±0.3	4.7±0.2	7.2±0.3	7.5±0.5
JKBC2-27	BC2 hybrid	56	54	5	7	10.8±0.6	11.9±0.7	13.6±0.6	4±0.2	6.3±0.4	8.2±0.6
JKBC2-28	BC2 hybrid	74	66	6	5	11.2±0.4	12.9±0.5	15.4±0.2	4.8±0.1	7±0	7.2±0.2
JKBC2-29	BC2 hybrid	70	57	8	9	11.4±0.4	13.1±0.9	15.5±0.6	4.5±0.2	7.1±0.2	7.3±0.2
JKBC2-30	BC2 hybrid	96	80	7	7	10.1±0.7	12.9±0.7	14.6±0.4	4.8±0.4	7.7±0.2	7.7±0.4
JKBC2-31	BC2 hybrid	52	47	5	7	10.6±0.3	11.8±0.6	13.6±0.4	4.3±0.1	6.7±0.2	6.4±0.7
JKBC2-32	BC2 hybrid	65	55	7	7	9.4±0.8	10.2±0.7	12.8±0.7	3.6±0.2	6.9±0.5	6.3±0.6
JKBC2-33	BC2 hybrid	43	43	3	4	7.9±0.5	9.1±0.6	10.3±0.8	5.7±0.8	7.6±0.4	7.8±0.3
JKBC2-34	BC2 hybrid	68	50	8	12	10±0.6	11.2±0.8	13.3±0.4	3.7±0.3	7.2±0.3	7±0.3
JKBC2-35	BC2 hybrid	57	49	4	5	7.5±0.2	8.9±0.6	10.1±0.6	4.3±0.1	7.3±0.2	7.7±0.3
JKBC2-36	BC2 hybrid	33	5	2	0	10.9±0.4	11.6±0.7	14.5±0.5	4.5±0.2	7±0.2	6.7±0.2
JKBC2-37	BC2 hybrid	72	67	7	9	9.7±0.4	10.9±0.4	13.5±0.8	4.6±0.2	7.4±0.3	7.6±0.4
JKBC3-1	BC3 hybrid	66	43	8	1	9.9±0.8	10.8±0.8	13.4±0.4	4.2±0.3	7.1±0.3	6.5±0.3
JKBC3-2	BC3 hybrid	70	64	5	5	10.2±0.7	11.8±0.3	14±0.6	4.3±0.3	6.7±0.5	6.9±0.4
JKBC3-3	BC3 hybrid	66	64	4	10	10±0.3	10.9±0.2	13±0.4	4.3±0.1	7.2±0.3	6.2±0.3
JKBC3-4	BC3 hybrid	72	50	8	0	9.8±0.8	11±0.3	13.4±0.6	4.5±0.2	7±0.2	6.5±0.4
JKBC3-5	BC3 hybrid	63	60	4	5	10.2±0.3	10.8±0.2	13.2±0.1	3.8±0.3	6.6±0.4	5.8±0.6
JKBC3-6	BC3 hybrid	73	52	8	4	10.1±0.5	11.6±0.7	13.9±0.7	4.3±0.2	6.8±0.6	6.6±0.6
JKBC3-7	BC3 hybrid	68	42	6	0	9±0.4	10.4±0.7	12.7±1	4.8±0.2	7.3±0.3	6.9±0.5
JKBC3-8	BC3 hybrid	56	49	4	4	9.6±0.9	10.8±0.3	13±0.8	4.1±0.2	7±0.5	6.2±0.4
JKBC3-9	BC3 hybrid	59	53	4	6	10.9±0.6	12±0.2	14.2±0.4	4.1±0.1	7±0.3	6.3±0.2
JKBC3-10	BC3 hybrid	54	37	8	2	9.3±0.9	10.8±0.9	13.4±1	4.5±0.3	6.8±0.3	6.6±0.4
JKBC3-11	BC3 hybrid	73	48	9	3	11.1±0.6	12.3±0.3	14.5±0.4	4.7±0.1	7.1±0.3	6.8±0.6
JKBC3-12	BC3 hybrid	68	50	5	0	9.4±0.6	10.6±0.6	12.5±0.4	3.9±0.1	6.6±0.3	6.4±0.6
JKBC3-13	BC3 hybrid	70	45	7	1	11.5±0.3	13.3±0.7	15.7±0.4	4.8±0.2	7.3±0.3	7.2±0.4
JKBC3-14	BC3 hybrid	62	58	4	4	10±0.8	10.7±0.4	12.7±0.9	4±0.3	6.9±0.3	6.7±0.5
JKBC3-15	BC3 hybrid	68	58	5	6	10.2±1.4	10.8±0.8	13±1.4	4±0.2	6.3±0.4	5.9±0.4
JKBC3-16	BC3 hybrid	66	42	7	0	10.8±0.3	11.9±0.8	14±0.6	4.2±0.5	7.4±0.3	6.9±0.5
JKBC3-17	BC3 hybrid	60	47	3	5	9.3±0.9	10.3±0.7	12.9±1	4.3±0.4	7.1±0.5	6.4±0.4
JKBC3-18	BC3 hybrid	70	52	4	4	11.9±0.8	12.6±0.5	15.1±0.7	4.9±0.3	7.8±0.4	7.3±0.7
JKBC3-19	BC3 hybrid	70	61	4	5	9.1±0.9	10±0.7	11.9±1.5	4.3±0.3	7.1±0.6	6.7±0.7
JKBC3-20	BC3 hybrid	83	52	6	0	10.5±0.6	11.9±0.6	14±0.7	4.3±0.2	7±0.2	6±0.1
JKBC3-21	BC3 hybrid	60	48	7	12	10.8±0.4	12.3±0.2	14.4±0.5	4.4±0.3	6.8±0.3	7±0.2
JKBC3-22	BC3 hybrid	62	61	6	11	10.8±0.3	11.8±0.7	14.3±0.3	4.3±0.2	6.7±0.1	6.7±0.3
JKBC3-23	BC3 hybrid	72	68	6	5	11.4±0.7	12.8±0.3	15.2±0.2	4.3±0.1	6.9±0.2	6.4±0.4
JKBC3-24	BC3 hybrid	56	50	4	4	10.9±0.4	11.4±0.8	14.5±0.5	4.6±0.4	7±0.2	6.5±0.5
JKBC3-25	BC3 hybrid	53	50	4	11	10.3±0.3	11.6±0.8	13.6±0.7	3.9±0.2	6.5±0.2	6.8±0.4
JKBC3-26	BC3 hybrid	80	65	7	5	11.1±0.6	12.2±0.4	15±0.6	4.5±0.3	6.9±0.4	7±0.9
JKBC3-27	BC3 hybrid	83	73	7	8	10.5±0.3	12.2±0.8	14.3±0.6	4.6±0.2	6.8±0.2	6.3±0.2
JKBC3-28	BC3 hybrid	55	48	4	8	10.2±0.5	11.8±0.3	14±0.2	4.1±0.1	6.9±0.4	6.9±0.6
JKBC3-29	BC3 hybrid	37	36	3	4	6.1±0.5	7.7±0.5	9.7±0.8	5.4±0.5	6.6±0.4	8.3±0.6
JKBC3-30	BC3 hybrid	73	61	8	1	12±0.5	13.5±0.6	15.6±0.4	4.6±0.1	7±0.2	7.7±0.6
JKBC3-31	BC3 hybrid	73	63	5	5	11±0.4	12.1±1	14.1±0.6	4.3±0.4	6.8±0.4	6.5±0.5
JKBC3-32	BC3 hybrid	75	50	8	2	11.5±0.4	12.9±0.5	15.3±0.5	4.9±0.5	7.4±0.3	6.8±0.3
JKBC3-33	BC3 hybrid	80	65	6	5	10.9±1.1	12.6±0.8	14.6±1.2	4±0.1	6.4±0.5	6.2±0.2
JKBC3-34	BC3 hybrid	83	63	7	6	10.9±0.4	13±0.5	15.2±0.2	4.4±0.2	6.8±0.3	6.6±0.5
JKBC3-35	BC3 hybrid	69	60	4	6	10.9±0.2	11.7±0.4	13.8±0.4	4.4±0.3	7.1±0.2	7±0.4

## Sheet: Table S2
Table S2. Chromosome seggregation analysis of BC1 progenies using C-genome specific SSR markers
SSR	YS	TG	JK	CAB	BC	AL	B1	B2	B3	B4	B5	B6	B7	B8	B9	B10	B11	B12	B13	B14	B15	B16	B17	B18	B19	B20	B21	B22	B23	B24	B25	B26	B27	B28	B29	B30	B31	B32	B33	B34	B35	B36	B37	B38	B39	B40	B41	B42	B43
C01b	H	H	A	C	C	C	H	H	H	H	H	A	A	H	A	H	A	A	A	H	H	H	A	H	A	A	A	H	H	H	H	A	A	A	H	A	A	H	A	A	A	A	H	A	A	A	A	H	A
C02a2	H	H	A	C	C	C	H	H	A	A	A	A	A	H	A	H	H	A	A	H	A	H	H	H	A	H	H	A	A	A	H	A	H	A	H	H	H	A	A	A	H	H	H	A	H	A	A	H	H
C02d2	H	H	A	C	C	C	H	H	A	A	A	A	A	H	A	H	H	A	A	H	A	H	H	H	A	H	H	A	A	A	H	A	H	A	H	H	H	A	A	A	H	H	H	A	H	A	A	H	H
C03a2	H	H	A	C	C	C	A	H	A	A	A	A	A	A	A	H	H	A	A	A	H	H	A	H	A	A	A	A	A	H	H	A	A	A	A	A	H	H	A	A	A	C	A	A	A	A	A	A	A
C03b	H	H	A	C	C	C	A	H	A	A	A	A	A	A	A	H	H	A	A	A	H	H	A	H	A	A	A	A	A	H	H	A	A	A	A	A	H	H	A	A	A	H	A	A	A	A	A	A	A
C04b2	H	H	A	C	C	C	A	A	A	H	H	A	A	A	A	H	H	A	A	A	A	H	H	H	A	A	A	H	A	A	H	A	A	A	A	A	H	H	A	A	A	A	H	A	H	A	A	H	A
C04c	H	H	A	C	C	C	A	A	A	H	H	A	A	A	A	H	H	A	A	A	A	H	H	H	A	A	A	H	A	H	H	A	A	A	A	A	H	H	A	A	A	A	H	A	H	A	A	H	A
C04d	H	H	A	C	C	C	A	A	A	H	H	A	A	A	A	H	H	A	A	A	A	H	H	H	A	A	A	H	A	A	H	A	A	A	A	A	H	H	A	A	A	H	H	A	H	A	A	H	A
C06b2	H	H	A	C	C	C	A	H	A	A	A	A	A	A	A	H	H	A	A	A	H	H	A	H	A	A	A	A	A	C	C	A	A	A	A	A	C	C	A	A	A	C	A	A	A	A	A	A	A
C06d2	H	H	A	C	C	C	A	A	A	A	A	A	H	A	A	H	H	H	A	A	H	A	H	H	H	H	A	H	H	A	H	A	A	H	H	A	H	H	A	A	A	A	A	A	A	A	A	A	H
C07c2	H	H	A	C	C	C	H	A	A	A	A	A	A	A	A	A	H	A	A	H	A	H	A	A	A	A	A	A	A	A	A	H	H	A	A	A	A	A	A	A	H	A	A	A	A	H	A	A	A
C07d2	H	H	A	C	C	C	H	A	A	A	A	A	A	A	A	A	H	A	A	H	A	H	A	A	A	A	A	A	A	H	A	H	H	A	H	H	H	H	H	H	H	A	A	A	A	H	A	A	A
C08a2	H	H	A	C	C	C	H	H	A	H	H	A	A	A	H	A	H	A	A	H	A	A	A	H	A	A	A	H	H	H	A	H	A	A	A	A	A	H	A	A	A	A	A	A	A	H	H	H	A
C08b2	H	H	A	C	C	C	H	H	A	H	H	A	A	A	H	A	H	A	A	H	A	A	A	H	A	A	A	H	H	A	H	C	A	A	A	A	H	H	A	A	C	A	A	A	A	H	H	H	A
C08c2	H	H	A	C	C	C	H	H	A	H	H	A	A	A	H	A	H	A	A	H	A	A	A	H	A	A	A	H	H	A	H	H	A	A	A	A	H	H	A	A	H	A	A	A	A	H	H	H	A
C08d	H	H	A	C	C	C	H	H	A	H	H	A	A	A	H	A	H	A	A	H	A	A	A	H	A	H	H	H	H	A	A	H	A	A	A	A	H	H	A	H	H	A	A	A	A	H	H	H	H
C09c2	H	H	A	C	C	C	A	C	A	A	A	A	A	H	A	H	A	A	A	A	H	H	H	H	A	A	C	A	A	H	H	A	H	A	A	A	A	A	C	A	A	A	H	A	A	A	A	H	A
[truncated: 39 more columns]

## Sheet: Table S3
Table S3. Chromosome seggregation analysis of BC2 progenies using C-genome specific SSR markers
SSR	YS	TG	JK	CAB	BC	AL	B1	B2	B3	B4	B5	B6	B7	B8	B9	B10	B11	B12	B13	B14	B15	B16	B17	B18	B19	B20	B21	B22	B23	B24	B25	B26	B27	B28	B29	B30	B31	B32	B33	B34	B35	B36	B37	B38	B39	B40	B41	B42	B43
C01b	H	H	A	C	C	C	A	H	A	A	A	A	A	A	A	A	A	A	A	A	A	A	A	A	A	A	A	A	A	A	A	A	A	A	A	A	A	A	A	A	A	A	A	A	A	A	H	A	H
C02a2	H	H	A	C	C	C	A	A	A	H	A	A	A	A	A	A	A	A	A	A	A	A	A	A	A	A	H	A	A	H	H	A	A	A	A	A	A	H	A	A	H	A	A	A	A	A	A	A	A
C02d2	H	H	A	C	C	C	A	A	A	H	A	A	A	A	A	A	A	A	A	A	A	A	A	A	A	A	H	A	A	H	H	A	A	A	A	A	A	H	A	A	H	A	A	A	A	A	A	A	A
C03a2	H	H	A	C	C	C	A	A	A	A	A	A	A	A	A	A	A	A	A	A	A	A	A	H	A	A	A	A	A	A	A	A	A	A	A	A	A	A	A	A	H	A	A	A	A	H	A	A	A
C03b	H	H	A	C	C	C	A	A	A	A	A	A	A	A	A	A	A	A	A	A	A	A	A	A	A	A	A	A	A	A	A	A	A	A	A	A	A	A	A	A	A	A	A	A	A	A	A	A	A
C04b2	H	H	A	C	C	C	A	A	A	A	A	A	A	A	A	A	A	A	A	A	A	A	A	A	A	A	A	A	A	A	A	A	A	A	A	A	A	A	A	H	A	A	A	H	A	A	A	A	A
C04c	H	H	A	C	C	C	A	A	A	A	A	A	A	A	A	A	A	A	A	A	A	A	A	A	A	A	A	A	A	A	A	A	A	A	A	A	A	H	A	H	A	A	A	A	A	A	A	A	A
C04d	H	H	A	C	C	C	A	A	A	A	A	A	A	A	A	A	A	A	A	A	A	A	A	A	A	A	H	A	A	A	A	A	A	A	A	A	A	A	A	A	A	H	A	A	A	A	A	A	H
C06b2	H	H	A	C	C	C	A	A	A	A	A	A	A	A	A	A	A	A	A	A	A	A	A	A	A	A	A	A	A	A	A	A	A	A	A	A	A	A	A	A	A	A	A	A	A	H	A	A	A
C06d2	H	H	A	C	C	C	A	A	A	A	A	A	A	A	A	A	A	A	A	A	A	A	A	A	A	A	A	A	A	A	A	A	A	A	A	A	A	A	A	A	A	A	A	H	A	A	A	A	A
C07c2	H	H	A	C	C	C	A	A	A	A	A	A	A	A	H	A	A	A	A	H	H	H	A	A	H	A	A	A	A	A	A	A	A	A	A	A	A	A	A	H	A	H	H	A	A	A	A	A	A
C07d2	H	H	A	C	C	C	A	A	A	A	A	A	A	A	H	A	A	A	A	H	H	H	A	A	H	A	A	A	A	A	A	A	A	A	A	A	A	A	A	H	A	H	H	A	A	A	A	A	A
C08a2	H	H	A	C	C	C	A	A	A	A	A	A	A	A	A	A	A	A	A	A	A	A	A	A	A	A	A	A	A	A	A	A	A	A	A	A	A	A	H	H	A	A	A	A	A	A	A	A	A
C08b2	H	H	A	C	C	C	A	A	A	A	A	A	A	A	A	A	A	A	A	A	A	A	A	A	A	A	A	A	A	A	A	A	A	A	A	A	A	A	H	H	A	A	A	H	H	A	H	A	H
C08c2	H	H	A	C	C	C	A	A	A	A	A	A	A	A	A	A	A	A	A	A	A	A	A	A	A	A	A	A	A	A	A	A	A	A	A	A	A	A	H	H	A	A	A	A	H	A	H	A	H
C08d	H	H	A	C	C	C	A	A	A	A	A	A	A	A	A	A	A	A	A	A	A	A	A	A	A	A	A	A	A	A	A	A	A	A	A	A	A	A	A	A	H	A	A	A	A	A	A	A	A
C09c2	H	H	A	C	C	C	A	A	A	A	A	A	A	A	A	A	A	A	A	A	A	A	A	A	A	A	A	A	A	A	A	A	A	A	A	A	A	A	A	A	A	A	A	H	A	H	A	A	A
[truncated: 37 more columns]

## Sheet: Table S4
Table S4. Chromosome seggregation analysis of BC3 progenies using C-genome specific SSR markers
SSR	YS	TG	JK	CAB	BC	AL	B1	B2	B3	B4	B5	B6	B7	B8	B9	B10	B11	B12	B13	B14	B15	B16	B17	B18	B19	B20	B21	B22	B23	B24	B25	B26	B27	B28	B29	B30	B31
C01b	H	H	A	C	C	C	A	A	A	A	A	A	A	A	A	A	A	A	A	A	A	A	A	A	A	A	A	A	A	H	A	A	A	A	A	A	A
C02a2	H	H	A	C	C	C	A	A	A	A	A	A	A	A	A	A	A	A	A	A	A	A	A	A	A	A	A	A	A	A	A	A	A	A	A	A	A
C02d2	H	H	A	C	C	C	A	A	A	A	A	A	A	A	A	A	A	A	A	A	A	A	A	A	A	A	A	A	A	A	A	A	A	A	A	A	A
C03a2	H	H	A	C	C	C	A	A	A	A	A	H	A	A	A	A	A	A	A	A	A	A	A	A	A	A	A	A	H	A	A	A	A	A	A	A	A
C03b	H	H	H	C	C	C	A	A	A	A	A	H	A	A	A	A	A	A	A	A	A	A	A	A	A	A	A	A	H	A	A	A	A	A	A	A	A
C04b2	H	H	A	C	C	C	A	A	A	A	A	A	A	A	A	A	A	A	A	A	A	A	A	A	A	A	A	A	A	A	A	A	A	A	A	A	A
C04c	H	H	A	A	C	C	A	A	A	A	A	A	A	A	A	A	A	A	A	A	A	A	A	A	A	A	A	A	A	A	A	A	A	A	A	A	A
C04d	H	H	A	C	C	C	A	H	A	H	A	H	H	H	A	H	A	A	A	A	A	A	A	A	A	A	A	A	A	A	A	A	A	H	H	A	A
C06b2	H	C	A	C	C	C	A	A	A	A	A	H	A	A	A	A	A	A	A	A	A	A	A	A	A	A	A	A	H	A	A	A	A	A	A	A	A
C06d2	H	H	A	C	C	C	A	A	A	A	A	A	A	A	A	A	A	A	A	A	A	A	A	A	A	A	A	A	A	A	A	A	A	A	A	A	A
C07c2	H	H	A	C	C	C	A	A	A	A	A	A	A	A	A	A	A	A	A	A	A	A	A	A	A	A	A	A	A	A	A	A	A	A	A	A	A
C07d2	H	H	A	C	C	C	A	A	A	A	A	A	A	A	A	A	A	A	A	A	A	A	A	A	A	A	A	A	A	A	A	A	A	A	A	A	A
C08a2	H	H	A	C	C	C	A	A	A	A	A	A	A	A	A	A	A	A	A	A	A	A	A	A	A	A	A	A	A	A	A	A	A	A	A	A	A
C08b2	H	H	A	C	C	C	A	A	A	A	A	A	A	A	A	A	A	A	A	A	A	A	A	A	A	A	A	A	A	A	A	A	A	A	A	A	A
C08c2	H	H	A	A	C	C	A	A	A	A	A	A	A	A	A	A	A	A	A	A	A	A	A	A	A	A	A	A	A	A	A	A	A	A	A	A	A
C08d	H	H	A	C	C	C	A	A	A	A	A	A	A	A	A	A	A	A	A	A	A	A	A	A	A	A	A	A	A	A	A	A	A	A	A	A	A
C09c2	H	H	A	C	C	C	A	A	A	A	A	A	A	A	A	A	A	A	A	A	A	A	A	A	A	A	A	A	A	A	A	A	A	A	A	A	A
